# Supplementary material for: Personality and social environment predict cognitive performance in common marmosets (Callithrix jacchus)
Source: Sci Rep. 2022 May 5;12:6702. doi: 10.1038/s41598-022-10296-8 (PMC9072541; doi:10.1038/s41598-022-10296-8)
Supplement: Supplementary file 1 — Supplementary Information 1. [file 41598_2022_10296_MOESM1_ESM.xlsx]

## Sheet: Šlipogor et al_Supl. Data
Name	Sex	Group	Breeding_Status	Age	Object_DF	Object_DS	Z_T	Z_R	Z_S	Z_DF	Z_DS	Exploration-Avoidance	Boldness-Shyness	Z_SMT_PC1	Z_DLT_PC2	Z_ALL_TASKS
Aurora	F	5	1	5	2	2	-1.25289	-1.17446	-1.4185	3.32229	0.898396	-0.262796	-1.07517	-1.58395	2.57213	1.67858
Bambi	M	4	1	0.5	1	1				2.28804	0.0931183
BlinkyBill	M	4	1	2	2	2	0.741266	1.99095	0.932143	-0.505211	3.48246	-0.672464	0.483706	1.74331	1.76152	2.28729
Clever	M	4	2	8	2	1	-0.793095	-1.27744	-0.91766	-0.133801	2.62765	0.290799	-0.0873828	-0.702296	1.58171	0.73654
Ernesto	M	3	2	13	2	2	-0.131498	0.350429	0.0119664	-0.507152	-0.344629	-0.683388	1.56528	0.0926709	-0.568103	-0.437936
Feline	F	4	1	0.5	1	2				-0.273227	0.239515
Fimo	M	1	1	15	1	2	1.93248	-0.052474	2.13936	0.80738	1.04624	-0.354397	1.6217	1.63982	1.59246	2.11771
Ginevra	F	3	2	14	1	1	0.87069	1.23212	1.29832	-0.561446	-0.458514	-0.330251	2.69904	1.24251	-0.574553	0.171871
Jack	M	5	1	11	1	1	1.95803	1.4417	1.11523	-0.636074	-0.622994	-0.297567	-0.149423	1.64159	-0.60962	0.355464
Kobold	M	2	2	12	1	2	0.0192137	0.986402	-0.356577	-0.650248	-0.500837	3.17685	0.421999	0.194414	-0.841886	-0.55206
Locri	M	1	1	14	2	1	-1.19073	-0.547521	-1.21533	1.29733	-0.583557	-0.0471455	1.4161	-1.2717	0.316831	-0.182473
Luna	F	5	1	4	2	2	-1.19584	-1.33707	-1.13028	-0.520651	-0.244979	-0.51538	-0.768936	-1.26415	-0.503928	-1.19769
Matilda	F	3	1	3	2	1	-0.787986	0.410051	-0.740476	-0.389873	-0.535945	-1.01545	-1.24368	-0.471586	-0.758487	-0.819573
Melvin	M	3	1	3	1	2	1.16275	-0.36504	1.57709	-0.542673	-0.519016	0.776515	-1.37445	0.971247	-0.32586	0.0732449
Mink	M	5	1	12	1	1	1.04439	-0.972105	-0.355396	1.18807	-0.305769	-0.367354	-0.923693	-0.157122	0.844149	0.694924
Nala	F	2	1	1	1	2				-0.44615	-0.342128	-1.09955	0.508253
Nemo	F	5	1	12	2	1	-0.742006	-1.41656	-0.842061	-0.489686	-0.584038	1.57565	0.126262	-1.04353	-0.602822	-1.1718
Oli	F	5	2	12	1	1	-0.467831	0.608793	-0.254991	-0.54301	-0.529693	-0.430561	-0.284002	-0.0820206	-0.803729	-0.679919
Simba	M	2	1	1	1	1				-0.596756	-0.381661	-0.136173	0.0638559
Smart	M	2	2	8	2	1	-0.128092	0.995435	0.523438	-0.503186	-0.488909	0.451442	-0.233804	0.472377	-0.71159	-0.309413
Sparrow	F	2	2	11	2	1	-0.770956	0.0523169	0.405315	-0.397467	-0.440335	-1.15942	-0.312022	-0.112365	-0.584715	-0.571208
Valentino	M	3	1	4	2	1	0.0200652	-0.731808	0.235218	0.245287	-0.624341	0.840495	-0.864475	-0.1953	-0.0873589	-0.190286
Veli	F	4	2	13	2	2	-1.25204	-0.731808	-1.36771	-0.592959	-0.120321	1.89741	-0.061331	-1.17356	-0.576234	-1.15791
Vento	M	3	1	8	1	2	0.581188	1.09481	-0.0352828	0.168592	-0.21165	-0.722683	-1.38006	0.525626	-0.0645102	0.350281
Vincent	M	3	1	5	2	2	0.0507184	0.713584	-0.00338961	-0.361018	-0.454282	0.884394	-0.184308	0.239932	-0.568799	-0.305073
WallE	M	4	1	2	1	1	-0.742858	-0.77517	-0.668421	-0.666406	-0.0937731	-1.12151	-0.282179	-0.705916	-0.486609	-0.890575
Zaphod	M	5	2	15			1.07504	-0.495125	1.06798			-0.177347	0.195194

## Sheet: Šlipogor et al_Legend
Variable	Abbreviation	Description
Sex	F	Female
	M	Male
Breeding_Status	1	Helper
	2	Breeder
Group	1	Pooh
	2	Sparrow
	3	Ginevra
	4	Veli
	5	Kiri
Object_DF	1	Yellow Duck
	2	Blue Rabbit
Object_DS	1	Small
	2	Large
